# Supplementary material for: Checkpoint Defects Elicit a WRNIP1-Mediated Response to Counteract R-Loop-Associated Genomic Instability
Source: Cancers (Basel). 2020 Feb 7;12(2):389. doi: 10.3390/cancers12020389 (PMC7072626; doi:10.3390/cancers12020389)
Supplement: Supplementary file 1 [file cancers-12-00389-s001.zip]

Archive with 2 entries (2 files):
- Cancers SUPPL. MATERIALS AND METHODS.pdf
- Cancers supplementary figures.pdf
